# Supplementary material for: Histological correlates of postmortem ultra-high-resolution single-section MRI in cortical cerebral microinfarcts
Source: Acta Neuropathol Commun. 2020 Mar 13;8:33. doi: 10.1186/s40478-020-00900-1 (PMC7071593; doi:10.1186/s40478-020-00900-1)
Supplement: Supplementary file 2 — Additional file 2. [file 40478_2020_900_MOESM2_ESM.xlsx]

## Sheet: Tabelle1
Case	Age	Gender	Microinfarct Location	Size (length x width)	Stage	Type	Cortical position	Fig.No.
1	84	F	superior frontal	2600 µm x 2000 µm	chronic	cavitation	superficial to middle	Fig.3a, Fig.10
			middle frontal	800 µm x 250 µm	chronic	minor thinning	middle	Fig.3b
			anterior inferior frontal	1200 µm x 400 µm	chronic	minor thinning	middle
2	76	M	posterior frontolateral	870 µm x 570 µm	chronic	minor thinning	superficial	Fig.8e-f
3	77	M	anterior inferior frontal	1300 µm x 400 µm	chronic	minor thinning	middle
4	72	M	lateral parietooccipital	2500 µm x 300 µm	chronic	minor thinning	transcortical	Fig.2c-d
5	70	F	middle parietal	1400 µm x 1100 µm	(sub)acute	unremarkable	superficial	Fig.5
			posterior cingulate	2100 µm x 1600 µm	(sub)acute	unremarkable	superficial
			occipital	1900 µm x 600 µm	chronic	cavitation	superficial to middle	Fig.4
6	83	M	Sup.fron. ant._lat.side	900 µm x 550 µm	chronic	minor thinning	superficial	Fig.2e-f
			Sup.front. lat. Side	900 µm x 700 µm	chronic	minor thinning	deep	Fig.2a-b
			Superior frontal	800 µm x 200 µm	chronic	minor thinning	middle	Supplement 1
7	69	M	anterior superior frontal	500 µm x 1200 µm	chronic	puckering	deep
			occipital pole	1500 µm x 550 µm	chronic	puckering	superficial to middle
8	89	F	anterior superior frontal	1000 µm x 400 µm	chronic	minor thinning	superficial to middle	Fig.6
			anterior superior frontal	1000 µm x 550 µm	chronic	puckering	superficial	Fig.9
			anterior superior frontal	2800 µm x 400 µm	chronic	minor thinning	transcortical	Supplement 4
			lateral inferior parietal	700 µm x 200 µm	chronic	minor thinning	deep
9	84	F	anterior superior frontal	900 µm x 300 µm	chronic	minor thinning	superficial to middle
			anterior superior frontal	400 µm x 150 µm	chronic	minor thinning	superficial
10	74	F	hippocampus (CA1)	1500 µm x 700 µm	chronic	minor thinning	superficial
